# Supplementary material for: Complete Genomic Analysis of a Kingdom-Crossing Klebsiella variicola Isolate
Source: Front Microbiol. 2018 Oct 9;9:2428. doi: 10.3389/fmicb.2018.02428 (PMC6189331; doi:10.3389/fmicb.2018.02428)
Supplement: Supplementary file 1 [file Table_1.xlsx]

## Sheet: Sheet1
Table S1. The information of the Klebsiella isolates used to construct phylogenetic tree. The capsular locus prediction and ST prediction was performed using Kaptive and the Pasteur MLST database, respectively.
Isolate name	capsular locus	ST	geographic origins	origin	Assession number
K.pneumoniae ATCC35657	KL64	505	USA	unknown	CP015134.1
K.pneumoniae F1	KL47	11	China	urine	CP026130.1
K.pneumoniae MGH .78578	KL52	38	USA	sputum	CP000647.1
K.pneumoniae ATCC BAA-2146	KL74	11	USA	urine	CP006659.2
K.pneumoniae ATCC 43816 KPPR1	KL2	493	USA	Unknown	CP009208.1
K.pneumoniae HS11286	KL103	11	China	sputum	CP003200.1
K.variicola 342	KL30	146	USA	maize root	CP000964.1
K.variicola At-22	KL134	1220	USA	Atta cephalotes fungus garden	CP001891.1
K.variicola DX120E	KL103	Not defined	China	sugarcane root	CP009274.2
K.variicola DSM 15968	KL16	2263	China	banana root	CP010523.2
K.variicola GJ1	KL53	363	Korea	river	CP017284.1
K.variicola GJ2	KL53	363	Korea	river	CP017849.1
K.variicola GJ3	KL53	363	Korea	river	CP017289.1
K.variicola MGH20	KL31	1433	USA	Human (respiratory)	AYJK00000000
K.variicola MGH40	KL57	1434	USA	urine	AYIX00000000
K.variicola MGH76	KL142	Not defined	USA	bile	JMZK00000000
K.variicola BIDMC61	KL61	697	USA	urine	JMWB00000000
K.variicola E57-7	KL103	697	China	maize root	CP016344.1
K.variicola ID_49	KL53	1875	Germany	Unkown	UIFD00000000
K.variicola NL49	KL55	205	Canada	Bovine	LFYK00000000
K.variicola X39	Not defined	718	China	Human (respiratory)	CP018307.1
K. quasipneumoniae ATCC700603	KL53	489	USA	Human	CP014696.2
K. quasipneumoniae A708	KL23	Not defined	China	Human	CP030171.1
K. quasipneumoniae CAV2018	KL46	196	UK	Hospital waste water	CP029432.1
K. quasipneumoniae HKUOPA4	KL8	Not defined	China	giant panda feces	CP014154.1
K. quasipneumoniae KPC142	KL16	Not defined	Brazil	Human (respiratory)	CP023478.1
