# Supplementary material for: Complete Genomic Analysis of a Kingdom-Crossing Klebsiella variicola Isolate
Source: Front Microbiol. 2018 Oct 9;9:2428. doi: 10.3389/fmicb.2018.02428 (PMC6189331; doi:10.3389/fmicb.2018.02428)
Supplement: Supplementary file 2 [file Table_2.xlsx]

## Sheet: Sheet1
Table S2. The start and end sites and predicted coding genes of the genomic islands.
Island	Start	End	Size (bp)	Gene ID	Gene
GIs001	15306	22321	7016	X39GM000016	hypothetical protein
				X39GM000017	phosphatidylserine/phosphatidylglycerophosphate/cardiolipin synthase
				X39GM000018	DNA binding, excisionase family domain protein
				X39GM000019	Molecular chaperone (small heat shock protein)
				X39GM000020	ATP-dependent Clp protease ATP-binding subunit ClpC
				X39GM000021	hypothetical protein
				X39GM000022	hypothetical protein
				X39GM000023	putative Zn-dependent protease with chaperone function
				X39GM000024	hypothetical protein
GIs002	100967	113556	12590	X39GM000111	conserved hypothetical protein
				X39GM000112	hypothetical protein
				X39GM000113	conserved hypothetical protein
				X39GM000114	hypothetical protein
				X39GM000115	transposase insH for insertion sequence element IS5Y
				X39GM000116	{NA}
				X39GM000117	coagulase/fibrinolysin
				X39GM000118	replication protein RepA
				X39GM000119	conserved hypothetical protein
				X39GM000120	hemolysin expression-modulating protein
				X39GM000121	site-specific recombinase, phage integrase family
				X39GM000122	hypothetical protein
GIs003	195560	201963	6404	X39GM000207	Mobile element protein
				X39GM000208	type 3 fimbriae major subunit protein, partial
				X39GM000209	hypothetical protein
				X39GM000210	PapD pilus/flagellar-assembly chaperone N-terminal domain protein
				X39GM000211	Fimbriae usher protein StcC
				X39GM000212	fimbrial-like protein
GIs004	75641	106509	30869	X39GM000694	site-specific recombinase, phage integrase family
				X39GM000695	recombinase RecT
				X39GM000696	exodeoxyribonuclease VIII
				X39GM000697	hypothetical protein
				X39GM000698	hypothetical protein
				X39GM000699	hypothetical protein
				X39GM000700	hypothetical protein
				X39GM000701	helix-turn-helix family protein
				X39GM000702	hypothetical protein
				X39GM000703	hypothetical protein
				X39GM000704	hypothetical protein
				X39GM000705	conserved hypothetical protein
				X39GM000706	hypothetical protein
				X39GM000707	hypothetical protein
				X39GM000708	hypothetical protein
				X39GM000709	hypothetical protein
				X39GM000710	hypothetical protein
				X39GM000711	hypothetical protein
				X39GM000712	hypothetical protein
				X39GM000713	hypothetical protein
				X39GM000714	hypothetical protein
				X39GM000715	group II intron reverse transcriptase/maturase
				X39GM000716	hypothetical protein
				X39GM000717	hypothetical protein
				X39GM000718	putative phage terminase, large subunit
				X39GM000719	hypothetical protein
				X39GM000720	hypothetical protein
				X39GM000721	bacteriophage head to tail connecting family protein
				X39GM000722	hypothetical protein
				X39GM000723	hypothetical protein
				X39GM000724	hypothetical protein
				X39GM000725	hypothetical protein
				X39GM000726	hypothetical protein
				X39GM000727	hypothetical protein
				X39GM000728	hypothetical protein
				X39GM000729	{NA}
				X39GM000730	hypothetical protein
				X39GM000731	bacteriophage protein
				X39GM000732	hypothetical protein
GIs005	223464	259772	36309	X39GM000846	type VI secretion protein
				X39GM000847	hypothetical protein
				X39GM000848	hypothetical protein
				X39GM000849	Hcp family T6SS protein CtsH1
				X39GM000850	ClpV1 family type VI secretion ATPase
				X39GM000851	type IV secretion protein Rhs
				X39GM000852	hypothetical protein
				X39GM000853	{NA}
				X39GM000854	hypothetical protein, partial
				X39GM000855	hypothetical protein
				X39GM000856	{NA}
				X39GM000857	{NA}
				X39GM000858	hypothetical protein
				X39GM000859	hypothetical protein
				X39GM000860	hypothetical protein
				X39GM000861	hypothetical protein
				X39GM000862	type VI secretion protein VasK
				X39GM000863	hypothetical protein
				X39GM000864	type VI secretion-associated protein
				X39GM000865	type VI secretion protein ImpG
				X39GM000866	{NA}
				X39GM000867	type VI secretion protein
				X39GM000868	hypothetical protein
				X39GM000869	type IV secretion protein Rhs
				X39GM000870	hypothetical protein
				X39GM000871	hypothetical protein
				X39GM000872	hypothetical protein
				X39GM000873	hypothetical protein
				X39GM000874	type IV secretion protein Rhs
GIs006	526076	556641	30566	X39GM001113	hypothetical protein
				X39GM001114	transposase
				X39GM001115	UTP--glucose-1-phosphate uridylyltransferase
				X39GM001116	putative acid phosphatase
				X39GM001117	hypothetical protein
				X39GM001118	polysaccharide export protein Wza
				X39GM001119	protein-tyrosine phosphatase
				X39GM001120	{NA}
				X39GM001121	UDP-glucose lipid carrier transferase
				X39GM001122	{NA}
				X39GM001123	dTDP-glucose 4, 6-dehydratase
				X39GM001124	glucose-1-phosphate thymidylyltransferase
				X39GM001125	dTDP-4-dehydrorhamnose 3, 5-epimerase
				X39GM001126	dTDP-4-dehydrorhamnose reductase
				X39GM001127	glycosyl transferase family protein
				X39GM001128	inner membrane tyrosine autokinase
				X39GM001129	glycosyl transferase family 2
				X39GM001130	hypothetical protein, partial
				X39GM001131	hypothetical protein
				X39GM001132	{NA}
				X39GM001133	hypothetical protein
				X39GM001134	group 1 glycosyl transferase
				X39GM001135	hypothetical protein
				X39GM001136	aminotransferase
				X39GM001137	polysaccharide biosynthesis protein
GIs007	884856	896032	11177	X39GM001452	hypothetical protein N036_40400, partial
				X39GM001453	{NA}
				X39GM001454	{NA}
				X39GM001455	hypothetical protein
				X39GM001456	{NA}
				X39GM001457	hypothetical protein
				X39GM001458	IS3 family element, transposase orfA
				X39GM001459	integrase core domain protein
				X39GM001460	{NA}
				X39GM001461	{NA}
GIs008	1449367	1459426	10060	X39GM002008	hypothetical protein
				X39GM002009	hAD hydrolase IIB family
				X39GM002010	hypothetical protein
				X39GM002011	LuxR family transcriptional regulator
				X39GM002012	fimbrial protein
				X39GM002013	putative fimbrial protein
				X39GM002014	fimbrial biogenesis outer membrane usher protein
				X39GM002015	hypothetical protein
				X39GM002016	ferrous iron transporter B
				X39GM002017	cyclic nucleotide-binding protein
GIs009	2133954	2151282	17329	X39GM002673	phage terminase, small subunit, putative, P27 family
				X39GM002674	hypothetical protein
				X39GM002675	{NA}
				X39GM002676	hypothetical protein
				X39GM002677	hypothetical protein
				X39GM002678	hypothetical protein
				X39GM002679	conserved exported hypothetical protein
				X39GM002680	putative lysozyme
				X39GM002681	phage S lysis protein
				X39GM002682	hypothetical protein
				X39GM002683	hypothetical protein
				X39GM002684	hypothetical protein
				X39GM002685	hypothetical protein
				X39GM002686	XRE family transcriptional regulator
				X39GM002687	reverse transcriptase domain-containing protein
				X39GM002688	{NA}
				X39GM002689	hypothetical protein
				X39GM002690	protein of unknown function DUF977
				X39GM002691	hypothetical protein
				X39GM002692	replication protein
				X39GM002693	hypothetical protein
				X39GM002694	conserved hypothetical protein
				X39GM002695	DNA-binding helix-turn-helix protein
				X39GM002696	hypothetical protein
				X39GM002697	hypothetical protein
GIs010	2485114	2490965	5852	X39GM003015	hypothetical protein
				X39GM003016	conserved hypothetical protein
				X39GM003017	phage/plasmid primase, P4 family domain-containing protein
				X39GM003018	conserved hypothetical protein
				X39GM003019	hypothetical protein
				X39GM003020	conserved hypothetical protein
				X39GM003021	conserved hypothetical protein
GIs011	2624254	2633850	9597	X39GM003157	hypothetical protein
				X39GM003158	two-component-system connector protein AriR
				X39GM003159	6-phosphogluconolactonase
				X39GM003160	hypothetical protein
				X39GM003161	{NA}
				X39GM003162	pyridoxal phosphate (PLP) phosphatase
				X39GM003163	hypothetical protein
				X39GM003164	resolvase, N terminal domain protein
				X39GM003165	hypothetical protein
				X39GM003166	hypothetical protein
				X39GM003167	{NA}
				X39GM003168	{NA}
				X39GM003169	hypothetical protein
				X39GM003170	transposase
GIs012	2995349	3000568	5220	X39GM003504	Nucleoid-associated protein KPK_4227
				X39GM003505	DNA polymerase III subunits gamma and tau
				X39GM003506	Adenine phosphoribosyltransferase
				X39GM003507	protein of unknown function DUF454
				X39GM003508	primosomal replication protein N''
				X39GM003509	Protein of unknown function DUF2496, YbaM-related protein
				X39GM003510	hypothetical protein
GIs013	3049079	3062801	13723	X39GM003559	DNA-binding ATP-dependent protease La [
				X39GM003560	ATP-dependent Clp protease ATP-binding subunit ClpX
				X39GM003561	ATP-dependent Clp protease proteolytic subunit
				X39GM003562	{NA}
				X39GM003563	PPIase
				X39GM003564	conserved hypothetical protein
				X39GM003565	BolA family transcriptional regulator
				X39GM003566	hypothetical protein
				X39GM003567	muropeptide transporter
				X39GM003568	cytochrome O ubiquinol oxidase
				X39GM003569	cytochrome O ubiquinol oxidase
				X39GM003570	ytochrome O ubiquinol oxidase
				X39GM003571	Cytochrome o ubiquinol oxidase operon protein cyoD
GIs014	3178600	3200027	21428	X39GM003692	hypothetical protein
				X39GM003693	{NA}
				X39GM003694	DNA methyltransferase
				X39GM003695	{NA}
				X39GM003696	hypothetical protein
				X39GM003697	hypothetical protein
				X39GM003698	{NA}
				X39GM003699	{NA}
				X39GM003700	hypothetical protein
				X39GM003701	hypothetical protein
				X39GM003702	integrase
				X39GM003703	hypothetical protein
				X39GM003704	transposase, partial
				X39GM003705	{NA}
				X39GM003706	hypothetical protein
				X39GM003707	hypothetical protein
				X39GM003708	hypothetical protein
				X39GM003709	hypothetical protein
				X39GM003710	hypothetical protein
				X39GM003711	hypothetical protein, partial
				X39GM003712	{NA}
				X39GM003713	IS3 family element, transposase orfA
				X39GM003714	integrase core domain protein
				X39GM003715	hypothetical protein AE23_05174, partial
				X39GM003716	UPF0380 protein yafZ
				X39GM003717	hypothetical protein
				X39GM003718	hypothetical protein
				X39GM003719	hypothetical protein
				X39GM003720	hypothetical protein
				X39GM003721	hypothetical protein
				X39GM003722	UPF0758 protein yfjY
				X39GM003723	hypothetical protein
				X39GM003724	antitoxin YafW
				X39GM003725	hypothetical protein
				X39GM003726	{NA}
GIs015	3208643	3213706	5064	X39GM003733	{NA}
				X39GM003734	{NA}
				X39GM003735	hypothetical protein
				X39GM003736	hypothetical protein
				X39GM003737	{NA}
				X39GM003738	hypothetical protein
				X39GM003739	hypothetical protein
				X39GM003740	hypothetical protein, partial
				X39GM003741	type IV secretion protein Rhs, partial
				X39GM003742	hypothetical protein
GIs016	3678673	3691644	12972	X39GM004167	xylan 1, 4-beta-xylosidase
				X39GM004168	hypothetical protein
				X39GM004169	hypothetical protein
				X39GM004170	hypothetical protein
				X39GM004171	hypothetical protein
				X39GM004172	hypothetical protein
				X39GM004173	hypothetical protein
				X39GM004174	integrase core domain protein
				X39GM004175	transposase insF for insertion sequence IS3D
				X39GM004176	putative uncharacterized protein
				X39GM004177	transposase
				X39GM004178	{NA}
				X39GM004179	hypothetical protein
				X39GM004180	hypothetical protein
GIs017	5516239	5520766	4528	X39GM005893	hypothetical protein
				X39GM005894	{NA}
				X39GM005895	{NA}
				X39GM005896	hypothetical protein
				X39GM005897	hypothetical protein
				X39GM005898	hypothetical protein
				X39GM005899	hypothetical protein
GIs018	5522071	5529711	7641	X39GM005903	hypothetical protein
				X39GM005904	hypothetical protein
				X39GM005905	hypothetical protein
				X39GM005906	hypothetical protein
				X39GM005907	regulatory protein
				X39GM005908	hypothetical protein
				X39GM005909	hypothetical protein
				X39GM005910	hypothetical protein
				X39GM005911	hypothetical protein, partial
				X39GM005912	hypothetical protein
				X39GM005913	replicative DNA helicase
				X39GM005914	hypothetical protein
				X39GM005915	hypothetical protein
				X39GM005916	hypothetical protein
