# Supplementary material for: Complete Genomic Analysis of a Kingdom-Crossing Klebsiella variicola Isolate
Source: Front Microbiol. 2018 Oct 9;9:2428. doi: 10.3389/fmicb.2018.02428 (PMC6189331; doi:10.3389/fmicb.2018.02428)
Supplement: Supplementary file 6 [file Table_6.xlsx]

## Sheet: Sheet1
Table S6. The class description for the unique genes COG category of K. variicola X39, K. variicola 342, K. variicola DX120E, K. variicola MGH20 and K. variicola MGH40.
Class_description	KvaX39	Kva342	KvaDX120E	KvaMGH20	KvaMGH40
Energy production and conversion	18	3	3	4	0
Cell cycle control, cell division, chromosome partitioning	2	1	2	1	0
Amino acid transport and metabolism	14	8	5	9	0
Nucleotide transport and metabolism	2	3	1	0	2
Carbohydrate transport and metabolism	7	27	8	8	1
Coenzyme transport and metabolism	8	3	3	4	1
Lipid transport and metabolism	4	6	1	1	0
Translation, ribosomal structure and biogenesis	4	9	0	7	1
Transcription	19	24	11	11	4
Replication, recombination and repair	32	28	13	7	7
Cell wall/membrane/envelope biogenesis	10	14	5	5	2
Cell motility	4	2	3	2	0
Posttranslational modification, protein turnover, chaperones	11	8	2	2	2
Inorganic ion transport and metabolism	9	7	5	2	0
Secondary metabolites biosynthesis, transport and catabolism	3	8	3	6	0
General function prediction only	26	33	10	10	5
Function unknown	22	16	1	11	2
Signal transduction mechanisms	18	9	6	5	2
Intracellular trafficking, secretion, and vesicular transport	10	10	4	6	0
Defense mechanisms	26	9	5	4	8
Extracellular structures	2	0	0	2	0
Mobilome: prophages, transposons	95	24	20	21	14
