# Supplementary material for: Complete Genomic Analysis of a Kingdom-Crossing Klebsiella variicola Isolate
Source: Front Microbiol. 2018 Oct 9;9:2428. doi: 10.3389/fmicb.2018.02428 (PMC6189331; doi:10.3389/fmicb.2018.02428)
Supplement: Supplementary file 7 [file Table_7.xlsx]

## Sheet: X39-VFDB
Gene_id	Identity	E_value	VFDB_internal_id	VF_id	VF_name
X39GM000614	40.23	5e-47	VFG0104	VF0127	ACF
X39GM002739	72.54	0	VFG0936	VF0229	Aerobactin
X39GM003087	46.92	1e-33	VFG0354	VF0132	Ail
X39GM002437	46.32	4e-64	VFG0116	VF0091	Alginate
X39GM005993	64.92	2e-90	VFG0121	VF0091	Alginate
X39GM004575	40.24	8e-110	VFG1311	VF0003	Capsule
X39GM004576	51.39	1e-124	VFG1373	VF0144	Capsule
X39GM005233	42.21	2e-84	VFG1971	VF0323	Capsule
X39GM005282	41.27	2e-46	VFG1952	VF0323	Capsule
X39GM005796	43.69	1e-78	VFG1971	VF0323	Capsule
X39GM001628	49.16	9e-72	VFG1856	VF0292	CcmC
X39GM001537	43.42	8e-58	VFG0922	VF0227	Chu
X39GM005744	60.59	2e-119	VFG0922	VF0227	Chu
X39GM005746	65.19	6e-165	VFG0916	VF0227	Chu
X39GM000020	50	0	VFG0079	VF0072	ClpC
X39GM005980	47.87	0	VFG0079	VF0072	ClpC
X39GM002931	41.82	2e-175	VFG0080	VF0073	ClpE
X39GM003561	66.49	3e-99	VFG0077	VF0074	ClpP
X39GM005812	65.45	3e-24	VFG1886	VF0261	CsrA
X39GM003674	88.13	4e-150	VFG2417	VF0404	ECP
X39GM003675	93.78	0	VFG2416	VF0404	ECP
X39GM003676	94.3	0	VFG2415	VF0404	ECP
X39GM003677	90.54	1e-139	VFG2412	VF0404	ECP
X39GM003678	96.92	5e-134	VFG2414	VF0404	ECP
X39GM003679	90.56	9e-118	VFG2413	VF0404	ECP
X39GM001604	46.22	2e-80	VFG0925	VF0228	Enterobactin
X39GM001605	40.66	3e-51	VFG0926	VF0228	Enterobactin
X39GM003325	89.11	2e-162	VFG0934	VF0228	Enterobactin
X39GM003326	87.37	0	VFG0933	VF0228	Enterobactin
X39GM003327	80.91	0	VFG0932	VF0228	Enterobactin
X39GM003328	76.73	0	VFG0931	VF0228	Enterobactin
X39GM003329	83.95	0	VFG0924	VF0228	Enterobactin
X39GM003331	86.19	1e-175	VFG0926	VF0228	Enterobactin
X39GM003332	82.42	4e-169	VFG0928	VF0228	Enterobactin
X39GM003333	90.62	1e-173	VFG0925	VF0228	Enterobactin
X39GM003334	78.14	0	VFG0930	VF0228	Enterobactin
X39GM003337	81.36	0	VFG0923	VF0228	Enterobactin
X39GM003338	52.2	3e-73	VFG0929	VF0228	Enterobactin
X39GM003837	44.3	3e-70	VFG0925	VF0228	Enterobactin
X39GM004427	72.58	0	VFG0923	VF0228	Enterobactin
X39GM001063	40.09	4e-49	VFG1206	VF0272	FbpABC
X39GM001273	40	7e-42	VFG1206	VF0272	FbpABC
X39GM001602	40.99	3e-43	VFG1206	VF0272	FbpABC
X39GM002566	40.83	1e-45	VFG1206	VF0272	FbpABC
X39GM002714	41.11	5e-68	VFG1206	VF0272	FbpABC
X39GM002847	42.53	4e-85	VFG1206	VF0272	FbpABC
X39GM002951	40.38	3e-35	VFG1206	VF0272	FbpABC
X39GM002962	44.9	4e-66	VFG1206	VF0272	FbpABC
X39GM003370	40	4e-50	VFG1206	VF0272	FbpABC
X39GM003655	41.23	2e-43	VFG1206	VF0272	FbpABC
X39GM004417	42.8	8e-57	VFG1206	VF0272	FbpABC
X39GM005064	46.49	0	VFG1859	VF0160	FeoAB
X39GM001167	44.28	2e-82	VFG1249	VF0273	Flagella
X39GM002430	42.19	1e-51	VFG1248	VF0273	Flagella
X39GM004686	43.58	7e-98	VFG1249	VF0273	Flagella
X39GM005766	45.61	4e-81	VFG1248	VF0273	Flagella
X39GM005795	55.14	4e-74	VFG1249	VF0273	Flagella
X39GM003233	96	4e-107	VFG0478	VF0113	Fur
X39GM000210	42.29	4e-54	VFG1145	VF0036	Haemagglutinating pili
X39GM005566	42.73	1e-54	VFG1145	VF0036	Haemagglutinating pili
X39GM001621	44.12	4e-63	VFG0344	VF0268	HitABC
X39GM001847	41.67	4e-56	VFG0344	VF0268	HitABC
X39GM004775	45.51	2e-125	VFG1089	VF0264	Hpt
X39GM000141	44.55	2e-53	VFG2059	VF0334	HSI-I
X39GM000850	43.3	0	VFG2076	VF0334	HSI-I
X39GM002388	45.19	0	VFG2076	VF0334	HSI-I
X39GM004341	75.57	0	VFG1855	VF0159	Hsp60
X39GM001140	54.48	2e-147	VFG0963	VF0244	Hyaluronic acid capsule
X39GM001502	42.18	4e-71	VFG0964	VF0244	Hyaluronic acid capsule
X39GM004148	74.62	0	VFG1441	VF0237	Ibes
X39GM004357	42	1e-116	VFG1285	VF0014	Intercellular adhesion proteins
X39GM002504	65.83	0	VFG0935	VF0230	IroN
X39GM004478	61.59	0	VFG1381	VF0253	Isocitrate lyase
X39GM001916	57.85	0	VFG1861	VF0168	KatAB
X39GM001276	50	2e-76	VFG1889	VF0262	LetA/S
X39GM003771	48.12	1e-46	VFG2026	VF0326	LOS
X39GM004866	51.9	1e-154	VFG0330	VF0044	LOS
X39GM004877	78.57	0	VFG0332	VF0044	LOS
X39GM005401	70.39	0	VFG0331	VF0044	LOS
X39GM002014	46.4	0	VFG0454	VF0105	Lpf
X39GM002079	40.39	6e-49	VFG0455	VF0105	Lpf
X39GM004401	40.05	0	VFG0454	VF0105	Lpf
X39GM005850	43.73	0	VFG0454	VF0105	Lpf
X39GM001148	41.33	2e-50	VFG2228	VF0367	LPS
X39GM001151	40	2e-38	VFG2224	VF0367	LPS
X39GM004864	45.7	3e-49	VFG0320	VF0056	LPS
X39GM004875	55.99	1e-108	VFG0142	VF0085	LPS
X39GM004876	50.86	4e-121	VFG0143	VF0085	LPS
X39GM004994	41.31	5e-103	VFG0033	VF0033	LPS
X39GM002579	69.56	0	VFG0574	VF0106	MgtBC
X39GM004225	53.22	0	VFG0574	VF0106	MgtBC
X39GM004278	41.09	1e-49	VFG1864	VF0153	Mip
X39GM001927	40.87	4e-44	VFG1390	VF0298	MprAB
X39GM002957	40.17	8e-48	VFG1390	VF0298	MprAB
X39GM003226	40.09	3e-48	VFG1390	VF0298	MprAB
X39GM004147	44.78	2e-60	VFG1390	VF0298	MprAB
X39GM004637	40.17	1e-45	VFG1390	VF0298	MprAB
X39GM005418	41.26	7e-51	VFG1390	VF0298	MprAB
X39GM003335	47.46	4e-18	VFG1818	VF0299	Mycobactin
X39GM001492	46.85	0	VFG1391	VF0302	Nitrate reductase
X39GM001493	54.18	0	VFG1814	VF0302	Nitrate reductase
X39GM001853	56.85	0	VFG1814	VF0302	Nitrate reductase
X39GM001855	48.5	0	VFG1391	VF0302	Nitrate reductase
X39GM001145	56.18	0	VFG2363	VF0392	O-antigen
X39GM001146	73.3	0	VFG2362	VF0392	O-antigen
X39GM003181	52.68	2e-129	VFG2361	VF0392	O-antigen
X39GM002868	84.86	0	VFG1443	VF0236	OmpA
X39GM003864	45.56	2e-60	VFG1417	VF0319	PanC/PanD
X39GM003865	49.56	2e-39	VFG1416	VF0319	PanC/PanD
X39GM002710	93.27	2e-154	VFG0475	VF0111	PhoPQ
X39GM002711	81.5	0	VFG0474	VF0111	PhoPQ
X39GM000117	85.55	2e-174	VFG0417	VF0139	Pla
X39GM001274	43.75	1e-63	VFG0152	VF0093	Quorum sensing
X39GM005708	43.83	0	VFG1887	VF0260	RelA
X39GM005380	42.11	1e-63	VFG0477	VF0112	RpoS
X39GM005732	98.18	0	VFG0477	VF0112	RpoS
X39GM001732	66.49	2e-99	VFG1867	VF0169	SodB
X39GM004640	44.5	1e-56	VFG1867	VF0169	SodB
X39GM001742	59.44	5e-57	VFG0463	VF0109	SodCI
X39GM003844	46.89	1e-167	VFG2047	VF0333	T2SS
X39GM003846	55.64	3e-143	VFG2049	VF0333	T2SS
X39GM003847	64.58	5e-67	VFG2050	VF0333	T2SS
X39GM002755	42.37	2e-10	VFG0542	VF0116	TTSS(SPI-1 encode)
X39GM002015	42.57	1e-50	VFG0875	VF0221	Type 1 fimbriae
X39GM005372	83.23	6e-90	VFG0873	VF0221	Type 1 fimbriae
X39GM005373	69.77	3e-94	VFG0874	VF0221	Type 1 fimbriae
X39GM005374	83.98	6e-132	VFG0875	VF0221	Type 1 fimbriae
X39GM005375	75.94	0	VFG0876	VF0221	Type 1 fimbriae
X39GM005376	59.32	6e-77	VFG0877	VF0221	Type 1 fimbriae
X39GM005377	69.46	1e-87	VFG0878	VF0221	Type 1 fimbriae
X39GM005545	84.44	0	VFG0879	VF0221	Type 1 fimbriae
X39GM005546	74.85	1e-91	VFG0878	VF0221	Type 1 fimbriae
X39GM005547	70.59	1e-87	VFG0877	VF0221	Type 1 fimbriae
X39GM005548	79.15	0	VFG0876	VF0221	Type 1 fimbriae
X39GM005549	85.85	8e-140	VFG0875	VF0221	Type 1 fimbriae
X39GM005550	73.68	1e-97	VFG0874	VF0221	Type 1 fimbriae
X39GM005551	80.77	2e-91	VFG0873	VF0221	Type 1 fimbriae
X39GM005552	83.71	3e-113	VFG0872	VF0221	Type 1 fimbriae
X39GM005553	82.5	6e-126	VFG0871	VF0221	Type 1 fimbriae
X39GM005849	40.28	4e-53	VFG0445	VF0102	Type 1 fimbriae
X39GM000654	45.36	1e-109	VFG1214	VF0082	Type IV pili
X39GM003855	43.68	6e-59	VFG0234	VF0075	Type IV pili
X39GM003896	51.42	3e-135	VFG1880	VF0155	Type IV pili
X39GM004484	44.2	4e-118	VFG1214	VF0082	Type IV pili
X39GM005468	47.56	1e-103	VFG0232	VF0075	Type IV pili
X39GM005682	42.9	1e-79	VFG1214	VF0082	Type IV pili
X39GM005385	63.27	6e-94	VFG0274	VF0050	Urease
X39GM005388	61.86	0	VFG0270	VF0050	Urease
X39GM005389	50.52	4e-33	VFG0269	VF0050	Urease
X39GM005390	58	1e-33	VFG0269	VF0050	Urease
X39GM000845	44.4	6e-151	VFG2093	VF0335	VAS cluster
X39GM002393	45.98	1e-149	VFG2093	VF0335	VAS cluster
X39GM005846	40.73	7e-50	VFG2085	VF0335	VAS cluster
X39GM003845	58.92	0	VFG0182	VF0084	xcp secretion system
X39GM003849	41.05	8e-18	VFG0178	VF0084	xcp secretion system

## Sheet: F1-VFDB
Table S7. The virulence factors of K. variicola X39 and K. pneumoniae F1.
Gene_id	Identity	E_value	VFDB_internal_id	VF_id	VF_name
F1_GM001428	73	0	VFG0619	VF0123	Aerobactin
F1_GM002236	43.4	8.4e-30	VFG1404	VF0306	AhpC
F1_GM001736	46.2	2e-27	VFG0354	VF0132	Ail
F1_GM001140	45.9	8.9e-53	VFG0116	VF0091	Alginate
F1_GM004745	64.9	1.7e-67	VFG0121	VF0091	Alginate
F1_GM003281	40.7	1.2e-86	VFG1311	VF0003	Capsule
F1_GM003282	51.8	7.7e-98	VFG1373	VF0144	Capsule
F1_GM003971	42.2	2.9e-67	VFG1971	VF0323	Capsule
F1_GM004020	41.3	2.2e-35	VFG1952	VF0323	Capsule
F1_GM004592	44	2.4e-63	VFG1971	VF0323	Capsule
F1_GM005199	45.6	1.6e-48	VFG1348	VF0274	Capsule
F1_GM000321	49.2	4e-66	VFG1856	VF0292	CcmC
F1_GM004545	60.2	1.5e-103	VFG0922	VF0227	Chu
F1_GM004547	65.2	5.2e-128	VFG0916	VF0227	Chu
F1_GM005559	40.3	1e-56	VFG0922	VF0227	Chu
F1_GM001609	40.4	9.6e-143	VFG0080	VF0073	ClpE
F1_GM002189	66.5	6e-73	VFG0077	VF0074	ClpP
F1_GM004608	65.5	1.2e-16	VFG1886	VF0261	CsrA
F1_GM002030	53.2	3.6e-45	VFG2414	VF0404	ECP
F1_GM002031	47.4	1.9e-50	VFG2412	VF0404	ECP
F1_GM002032	41	7.7e-183	VFG2415	VF0404	ECP
F1_GM002298	87.7	2.1e-114	VFG2417	VF0404	ECP
F1_GM002299	94.3	1.7e-314	VFG2416	VF0404	ECP
F1_GM002300	93.9	0	VFG2415	VF0404	ECP
F1_GM002301	90.1	5.2e-113	VFG2412	VF0404	ECP
F1_GM002302	95.9	2.5e-103	VFG2414	VF0404	ECP
F1_GM002303	90.6	8.5e-90	VFG2413	VF0404	ECP
F1_GM000296	46.4	6.1e-63	VFG0925	VF0228	Enterobactin
F1_GM000297	41.5	1.2e-57	VFG0926	VF0228	Enterobactin
F1_GM001953	89.5	7.4e-124	VFG0934	VF0228	Enterobactin
F1_GM001954	86.7	1.3e-145	VFG0933	VF0228	Enterobactin
F1_GM001955	81.1	4.6e-256	VFG0932	VF0228	Enterobactin
F1_GM001956	75.2	1.5e-171	VFG0931	VF0228	Enterobactin
F1_GM001957	84	1.8e-146	VFG0924	VF0228	Enterobactin
F1_GM001960	88	1.4e-145	VFG0926	VF0228	Enterobactin
F1_GM001961	82.7	1.7e-152	VFG0928	VF0228	Enterobactin
F1_GM001962	90.2	1.7e-131	VFG0925	VF0228	Enterobactin
F1_GM001963	78	0	VFG0930	VF0228	Enterobactin
F1_GM001966	81.2	0	VFG0923	VF0228	Enterobactin
F1_GM001967	49.8	5.6e-53	VFG0929	VF0228	Enterobactin
F1_GM002432	44.3	2.4e-56	VFG0925	VF0228	Enterobactin
F1_GM003132	72.1	0	VFG0923	VF0228	Enterobactin
F1_GM000294	41	7e-37	VFG1206	VF0272	FbpABC
F1_GM001412	41.9	6.4e-55	VFG1206	VF0272	FbpABC
F1_GM001639	44.9	2.5e-54	VFG1206	VF0272	FbpABC
F1_GM001741	40.2	8.3e-40	VFG1206	VF0272	FbpABC
F1_GM003123	43.2	7.1e-48	VFG1206	VF0272	FbpABC
F1_GM005326	40	1.3e-35	VFG1206	VF0272	FbpABC
F1_GM003791	47.2	4.2e-186	VFG1859	VF0160	FeoAB
F1_GM003792	54	1.5e-08	VFG1858	VF0160	FeoAB
F1_GM001131	42.2	2.5e-46	VFG1248	VF0273	Flagella
F1_GM004567	41.4	1.2e-67	VFG1248	VF0273	Flagella
F1_GM004591	41.6	2.9e-66	VFG1249	VF0273	Flagella
F1_GM001865	95.2	6.9e-70	VFG0478	VF0113	Fur
F1_GM004368	42.9	1.7e-42	VFG1145	VF0036	Haemagglutinating pili
F1_GM000314	43.8	1.3e-52	VFG0344	VF0268	HitABC
F1_GM000520	40.7	5.4e-44	VFG0344	VF0268	HitABC
F1_GM003488	45.7	2.2e-113	VFG1089	VF0264	Hpt
F1_GM001559	41.3	2.6e-23	VFG2059	VF0334	HSI-I
F1_GM005139	40.6	8.6e-21	VFG2059	VF0334	HSI-I
F1_GM003041	75	9.8e-230	VFG1855	VF0159	Hsp60
F1_GM005193	40.6	1.8e-52	VFG0964	VF0244	Hyaluronic acid capsule
F1_GM005209	54.2	3.1e-121	VFG0963	VF0244	Hyaluronic acid capsule
F1_GM005524	42.3	1.2e-55	VFG0964	VF0244	Hyaluronic acid capsule
F1_GM002726	73.3	8.9e-192	VFG1441	VF0237	Ibes
F1_GM003058	41.2	1.7e-91	VFG1285	VF0014	Intercellular adhesion proteins
F1_GM001241	65.8	3.3e-289	VFG0935	VF0230	IroN
F1_GM003185	62.3	2.4e-146	VFG1381	VF0253	Isocitrate lyase
F1_GM000597	58	1.6e-243	VFG1861	VF0168	KatAB
F1_GM005329	50	3e-57	VFG1889	VF0262	LetA/S
F1_GM002366	48.1	2.6e-36	VFG2026	VF0326	LOS
F1_GM003590	52.6	8.9e-122	VFG0330	VF0044	LOS
F1_GM003601	78.2	3.6e-144	VFG0332	VF0044	LOS
F1_GM004125	70.2	1e-190	VFG0331	VF0044	LOS
F1_GM000759	40.9	9.7e-38	VFG0455	VF0105	Lpf
F1_GM003033	40.4	4.4e-175	VFG0454	VF0105	Lpf
F1_GM003105	41.3	3.6e-158	VFG0454	VF0105	Lpf
F1_GM004646	42.3	1.4e-179	VFG0454	VF0105	Lpf
F1_GM003588	47	3.8e-41	VFG0320	VF0056	LPS
F1_GM003599	57.8	7.8e-94	VFG0142	VF0085	LPS
F1_GM003600	50.4	1.8e-93	VFG0143	VF0085	LPS
F1_GM003720	41.1	1.9e-83	VFG0033	VF0033	LPS
F1_GM000595	71.6	1.6e-82	VFG0575	VF0106	MgtBC
F1_GM002814	53.4	1.8e-260	VFG0574	VF0106	MgtBC
F1_GM002867	40.2	3e-39	VFG1864	VF0153	Mip
F1_GM000610	40.6	3e-37	VFG1390	VF0298	MprAB
F1_GM001634	40.2	1.8e-39	VFG1390	VF0298	MprAB
F1_GM001858	40.1	7.8e-40	VFG1390	VF0298	MprAB
F1_GM002725	45.1	2.7e-48	VFG1390	VF0298	MprAB
F1_GM003343	40.2	2.6e-38	VFG1390	VF0298	MprAB
F1_GM004142	41.7	2.8e-42	VFG1390	VF0298	MprAB
F1_GM001964	45.8	5.4e-13	VFG1818	VF0299	Mycobactin
F1_GM000526	56.9	4.8e-170	VFG1814	VF0302	Nitrate reductase
F1_GM000527	46.8	0	VFG1391	VF0302	Nitrate reductase
F1_GM005514	46.6	0	VFG1391	VF0302	Nitrate reductase
F1_GM005515	54.2	9e-161	VFG1814	VF0302	Nitrate reductase
F1_GM001810	52.4	1.4e-101	VFG2361	VF0392	O-antigen
F1_GM001543	85.1	2.2e-177	VFG1443	VF0236	OmpA
F1_GM002460	47.2	5.3e-54	VFG1417	VF0319	PanC/PanD
F1_GM002461	48.7	2.2e-28	VFG1416	VF0319	PanC/PanD
F1_GM001408	93.3	1.7e-116	VFG0475	VF0111	PhoPQ
F1_GM001409	80.7	2.5e-232	VFG0474	VF0111	PhoPQ
F1_GM005327	43.7	7.7e-54	VFG0152	VF0093	Quorum sensing
F1_GM004509	44	2.9e-184	VFG1887	VF0260	RelA
F1_GM004532	98.2	3.5e-182	VFG0477	VF0112	RpoS
F1_GM004105	53.8	9.1e-83	VFG1405	VF0257	SigA
F1_GM000405	66.5	9.5e-79	VFG1867	VF0169	SodB
F1_GM003346	44.4	4.4e-45	VFG1867	VF0169	SodB
F1_GM000415	59	5.5e-47	VFG0463	VF0109	SodCI
F1_GM002440	46.3	1.1e-134	VFG2047	VF0333	T2SS
F1_GM002442	56.7	1.6e-115	VFG2049	VF0333	T2SS
F1_GM002443	64.6	9.6e-52	VFG2050	VF0333	T2SS
F1_GM000042	40.1	3.3e-24	VFG0539	VF0116	TTSS(SPI-1 encode)
F1_GM004350	84.4	2.2e-151	VFG0879	VF0221	Type 1 fimbriae
F1_GM004351	74.9	1.5e-69	VFG0878	VF0221	Type 1 fimbriae
F1_GM004352	70	1.4e-65	VFG0877	VF0221	Type 1 fimbriae
F1_GM004353	77.6	0	VFG0876	VF0221	Type 1 fimbriae
F1_GM004354	83.9	4e-108	VFG0875	VF0221	Type 1 fimbriae
F1_GM004355	72.5	1.1e-73	VFG0874	VF0221	Type 1 fimbriae
F1_GM004356	81.3	1.5e-78	VFG0873	VF0221	Type 1 fimbriae
F1_GM004357	83.7	8.3e-88	VFG0872	VF0221	Type 1 fimbriae
F1_GM004358	83.5	8.6e-99	VFG0871	VF0221	Type 1 fimbriae
F1_GM004645	40.9	1.4e-38	VFG0875	VF0221	Type 1 fimbriae
F1_GM002451	43	5.9e-55	VFG0114	VF0082	Type IV pili
F1_GM002495	47.1	9.8e-106	VFG1880	VF0155	Type IV pili
F1_GM002938	45.9	4.6e-28	VFG2308	VF0401	Type IV pili
F1_GM003191	43.5	2.2e-94	VFG1214	VF0082	Type IV pili
F1_GM003849	42.9	4.6e-26	VFG0114	VF0082	Type IV pili
F1_GM004256	47.9	1e-80	VFG0232	VF0075	Type IV pili
F1_GM004484	43.2	3.5e-69	VFG1214	VF0082	Type IV pili
F1_GM004765	42.3	7.7e-92	VFG1214	VF0082	Type IV pili
F1_GM004110	63.3	2.7e-71	VFG0274	VF0050	Urease
F1_GM004113	61.7	1.4e-207	VFG0270	VF0050	Urease
F1_GM004114	50.5	1.9e-25	VFG0269	VF0050	Urease
F1_GM004115	58	3.7e-26	VFG0269	VF0050	Urease
F1_GM001043	43.1	3.3e-187	VFG2084	VF0335	VAS cluster
F1_GM001048	43.7	8.6e-119	VFG2093	VF0335	VAS cluster
F1_GM004732	41.4	2.8e-143	VFG2084	VF0335	VAS cluster
F1_GM005270	41.5	1.1e-64	VFG2218	VF0365	VirB type IV secretion system
F1_GM002441	59.1	1.4e-161	VFG0182	VF0084	xcp secretion system
F1_GM002445	40.6	9.3e-16	VFG0178	VF0084	xcp secretion system
F1_GM005284	99.7	0	VFG0358	VF0136	Yersiniabactin
F1_GM005285	100	3.1e-305	VFG0359	VF0136	Yersiniabactin
F1_GM005286	99.2	8.2e-144	VFG0360	VF0136	Yersiniabactin
F1_GM005287	100	7.3e-221	VFG0361	VF0136	Yersiniabactin
F1_GM005288	99.8	0	VFG0362	VF0136	Yersiniabactin
F1_GM005289	99.6	0	VFG0363	VF0136	Yersiniabactin
F1_GM005290	100	5.4e-188	VFG0364	VF0136	Yersiniabactin
F1_GM005291	99.8	0	VFG0365	VF0136	Yersiniabactin
F1_GM005292	99.8	0	VFG0366	VF0136	Yersiniabactin
F1_GM005293	100	8.7e-242	VFG0367	VF0136	Yersiniabactin
F1_GM005294	100	6.5e-253	VFG0368	VF0136	Yersiniabactin
